# Supplementary material for: Exome genotyping and linkage analysis identifies two novel linked regions and replicates two others for myopia in Ashkenazi Jewish families
Source: BMC Med Genet. 2019 Jan 31;20:27. doi: 10.1186/s12881-019-0752-8 (PMC6357511; doi:10.1186/s12881-019-0752-8)
Supplement: Supplementary file 2 — Table S2. Two-point, Multipoint and CHP LODs and HLODs for Genome-Wide Suggestively Linked Regions (See Table 2 for Genome-wide Significantly Linked Regions). A list of the suggestively linked regions and their HLOD scores and alpha values for the three sets of parametric linkage analyses. (XLSX 11 kb) [file 12881_2019_752_MOESM2_ESM.xlsx]

## Sheet: Sheet1
Table S2: Two-point, Multipoint and CHP LODs and HLODs for Genome-Wide Suggestively Linked Regions (See Table 2 for Genome-wide Significantly Linked Regions)
Location	Maximum 2-point LOD Score	Maximum 2-point HLOD Score	Alpha for 2-point HLOD	Maximum Multipoint HLOD	Alpha for Multipoint HLOD	Max CHP HLOD at this location	Alpha for CHP HLOD
1q32.2	1.97	1.97	1	1.21	0.15	0.02	0.01
2q13 +	1.89	2.06	0.85	0	0	0	0
3p12.3 +	2.33	2.35	0.9	0	0	0.19	1
4q22.1-q26 #	1.31	2.81	0.4	0	0	2.01	0.41
4q32.3	-2.43	2	0.4	0	0	1.71	0.37
5q31.3-q34	1.76	2.82	0.6	0.385	0.15	2.65	0.38
6q25.2 +	2.99	2.99	1	0	0	0.22	0.05
7p14.13-p14.2 #	1.59	2.57	0.6	0	0	0.98	0.17
7q21.13	2.95	2.95	1	0	0	2.3	0.81
8p23.1	-1.93	2.57	0.4	0.907	0.1	1.94	1
9q22.33-q31.3 +	2.16	2.16	1	0	0	2.44	0.54
10q21.3-q22.3	0.49	2.52	0.5	0.189	0.05	2.27	0.33
11q13.1 #	2.24	2.78	0.75	0.727	0.15	2.54	0.37
13q34 +	2.48	2.48	1	1.29	0.15	3.04	0.36
14q32.2 +	2.1	2.44	0.75	0.012	0.05	0.49	0.11
15q11.2 #	0.35	1.84	0.4	1.45	0.2	2	0.62
15q15.1 +	2.44	2.44	1	0	0	1.61	0.71
17p13.2+	1.55	2.57	0.6	0.8	0.1	2.42	0.34
17q11.2 +	1.42	2.43	0.7	0	0	0.1	0.05
17q23.3	0.87	0.87	1	0	0	2.43	0.59
19q13.42 +	1.57	1.91	0.75	0	0	1.98	0.76
22q13.2	2.63	2.63	1	0	0	3.06	0.36
# Different locations for max LOD and HLOD
+ Single linked SNP
suggestive two-point SNP(s) not included in multipoint analysis
