# Supplementary material for: Exome genotyping and linkage analysis identifies two novel linked regions and replicates two others for myopia in Ashkenazi Jewish families
Source: BMC Med Genet. 2019 Jan 31;20:27. doi: 10.1186/s12881-019-0752-8 (PMC6357511; doi:10.1186/s12881-019-0752-8)
Supplement: Supplementary file 3 — TableS3. List of known genes in genome-wide significant region on chromosome 11. A complete list of genes in the 11p region that was identified as significantly linked in the linkage analysis. (XLSX 44 kb) [file 12881_2019_752_MOESM3_ESM.xlsx]

## Sheet: Sheet1
Table S3: List of known genes in Genome-wide significant region on chromosome 11
Gene	Eye Related	ch:bp	Chromosome	bp start	bp end	Gene Description	Gene	CHP HLOD	Gene Function	Disease	Notes/ PubMed Studies/Diseases	Notes/ PubMed Studies/Diseases	Notes/ PubMed Studies/Diseases	Notes/ PubMed Studies/Diseases	Notes/ PubMed Studies/Diseases	Notes/ PubMed Studies/Diseases
SOX6	Y	chr11:15,987,995-16,424,413	chr11	15987995	16424413	Homo sapiens SRY (sex determining region Y)-box 6 (SOX6), transcript variant 4, mRNA	SOX6	0.2461	This gene encodes a member of the D subfamily of sex determining region y-related transcription factors that are characterized by a conserved DNA-binding domain termed the high mobility group box and by their ability to bind the minor groove of DNA. The encoded protein is a transcriptional activator that is required for normal development of Diseases associated with SOX6 include campomelic dyspla…	Campomelic Dysplasia, also known as acampomelic campomelic dysplasia, is related to pierre robin sequence with pectus excavatum and rib and scapular anomalies and chronic myeloproliferative disease, and has symptoms including cleft palate, macrocephaly and malar flattening. An important gene associated with Campomelic Dysplasia is SOX9 (SRY-Box 9), and among its related pathways are Deactivation …	MalaCards based summary: Malignant Ependymoma, also known as ependymal tumors, is related to syphilis and spinal cord ependymoma. An important gene associated with Malignant Ependymoma is NF2 (Neurofibromin 2 (Merlin)). Affiliated tissues include ventricle lining, brain and bone, and related mouse phenotypes are vision/eye and immune system.
Metazoa_SRP	N	chr11:16,598,398-16,598,699	chr11	16598398	16598699	Human Gene Metazoa_SRP (uc021qeg.1)	Metazoa_SRP	n/a	Rfam model RF00017 hit found at contig region AC100865.5/117169-117470	Not much is known
C11orf58	N	chr11:16,760,148-16,779,901	chr11	16760148	16779901	Human Gene C11orf58 (uc001mmk.2)	C11orf58	n/a	Homo sapiens chromosome 11 open reading frame 58 (C11orf58), mRNA.
AL833346	N	chr11:16,798,844-16,802,232	chr11	16798844	16802232	Human Gene AL833346 (uc009ygt.3)	AL833346	n/a	Homo sapiens mRNA; cDNA DKFZp686B1134 (from clone DKFZp686B1134).
PLEKHA7	Y	chr11:16,800,548-17,035,963	chr11	16800548	17035963	Human Gene PLEKHA7 (uc010rcu.1)	PLEKHA7	0.2195	Homo sapiens pleckstrin homology domain containing, family A member 7 (PLEKHA7), mRNA.	Genetic associations in PLEKHA7 and COL11A1 with primary angle closure glaucoma: a meta-analysis. (PMID: 25732101) Shuai P. … Gong B.(Clin. Experiment. Ophthalmol. 2015	[Association of PLEKHA7, COL11A1 and PCMTD1-ST18 gene polymorphisms with primary angle closure glaucoma in ethnic Han Chinese from Sichuan].	Genome-wide association study identifies five new susceptibility loci for primary angle closure glaucoma.	Genetic Associations of Primary Angle-Closure Disease: A Systematic Review and Meta-analysis. Rong SS, Tang FY, Chu WK, Ma L, Yam JC, Tang SM, Li J, Gu H, Young AL, Tham CC, Pang CP, Chen LJ.	[Statistical model analysis of primary angle closure glaucoma associated genes and SNP].	Extended association study of PLEKHA7 and COL11A1 with primary angle closure glaucoma in a Han Chinese population.	Genetic associations in PLEKHA7 and COL11A1 with primary angle closure glaucoma: a meta-analysis.
OR7E14P	N	chr11:17,073,433-17,074,591	chr11	17073433	17074591	Human Gene OR7E14P (uc021qeh.1)	OR7E14P	n/a	Homo sapiens olfactory receptor, family 7, subfamily E, member 14 pseudogene (OR7E14P), non-coding RNA.
RPS13	N	chr11:17,095,939-17,099,220	chr11	17095939	17099220	Human Gene RPS13 (uc001mmp.3)	RPS13	n/a	Homo sapiens ribosomal protein S13 (RPS13)	Diseases associated with RPS13 include malignant giant cell tumor and giant axonal neuropathy
SNORD14	N	chr11:17,096,201-17,096,291	chr11	17096201	17096291	Human Gene SNORD14 (uc021qei.1)	SNORD14	n/a	Rfam model RF00016 hit found at contig region AC116533.11/81254-81344
PIK3C2A	N	chr11:17,099,277-17,229,530	chr11	17099277	17229530	Human Gene PIK3C2A (uc009ygu.1)	PIK3C2A	0.3165	Homo sapiens phosphatidylinositol-4-phosphate 3-kinase, catalytic subunit type 2 alpha (PIK3C2A), mRNA	Diseases associated with PIK3C2A include myositis and neuroleptic malignant syndrome.
NUCB2	N	chr11:17,281,887-17,332,557	chr11	17281887	17332557	Human Gene NUCB2 (uc001mms.1)	NUCB2	0.332	Homo sapiens nucleobindin 2 (NUCB2), mRNA. Gene encodes a protein with a suggested role in calcium level maintenance, eating regulation in the hypothalamus, and release of tumor necrosis factor from vascular endothelial cells.
AK096475	N	chr11:17,353,589-17,371,521	chr11	17353589	17371521	Human Gene AK096475 (uc001mmy.1)	AK096475	n/a	Homo sapiens cDNA FLJ39156 fis, clone OCBBF2002015
LOC105376575	N	chr11:17353589-17371520	chr11	17353589	17371520	RefSeq Gene LOC105376575	LOC105376575	n/a	Homo sapiens uncharacterized LOC105376575 (LOC105376575), long non-coding RNA.
NCR3LG1	N	chr11:17,373,309-17,398,868	chr11	17373309	17398868	Human Gene NCR3LG1 (uc001mmz.4)	NCR3LG1	3.6585	Homo sapiens natural killer cell cytotoxicity receptor 3 ligand 1 (NCR3LG1), mRNA. NCR3LG1 (Natural Killer Cell Cytotoxicity Receptor 3 Ligand 1) is a Protein Coding gene. Among its related pathways are Immune System and Immunoregulatory interactions between a Lymphoid and a non-Lymphoid cell.
KCNJ11	N	chr11:17,406,796-17,410,878	chr11	17406796	17410878	Human Gene KCNJ11 (uc001mnb.4)	KCNJ11	0	Homo sapiens potassium inwardly-rectifying channel, subfamily J, member 11 (KCNJ11), transcript variant 2, mRNA.	Diseases associated with KCNJ11 include diabetes mellitus, permanent neonatal and hyperinsulinemic hypoglycemia, familial, 2. Among its related pathways are Metabolism and Infectious disease.
ABCC8	N	chr11:17,414,432-17,498,449	chr11	17414432	17498449	RefSeq Gene ABCC8	ABCC8	1.3235	The protein encoded by this gene is a member of the superfamily of ATP-binding cassette (ABC) transporters. ABC proteins transport various molecules across extra- and intra-cellular membranes. ABC genes are divided into seven distinct subfamilies (ABC1, MDR/TAP, MRP, ALD, OABP, GCN20, White). This protein is a member of the MRP subfamily which is involved in multi-drug resistance. This protein fu…	Mutations and deficiencies in this protein have been observed in patients with hyperinsulinemic hypoglycemia of infancy, an autosomal recessive disorder of unregulated and high insulin secretion. Mutations have also been associated with non-insulin-dependent diabetes mellitus type II, an autosomal dominant disease of defective insulin secretion.
USH1C	Y	chr11:17,515,442-17,565,963	chr11	17515442	17565963	Human Gene USH1C (uc009yhb.3)	USH1C	0	Homo sapiens Usher syndrome 1C (autosomal recessive, severe) (USH1C), transcript variant 1, mRNA.	Diseases associated with USH1C include usher syndrome, type 1c and deafness, autosomal recessive 18a. Usher syndrome type I is an autosomal recessive condition characterized by profound congenital hearing impairment with unintelligible speech, early retinitis pigmentosa (usually evident within the first decade), and constant vestibular dysfunction.	Cone responses in Usher syndrome types 1 and 2 by microvolt electroretinography. Zein WM, Falsini B, Tsilou ET, Turriff AE, Schultz JM, Friedman TB, Brewer CC, Zalewski CK, King KA, Muskett JA, Rehman AU, Morell RJ, Griffith AJ, Sieving PA.
OTOG	N	chr11:17,568,920-17,667,491	chr11	17568920	17667491	Human Gene OTOG (uc031pzc.1)	OTOG	n/a	Homo sapiens otogelin (OTOG), mRNA.	Diseases associated with OTOG include deafness, autosomal recessive 18b and autosomal recessive non-syndromic sensorineural deafness type dfnb.
LOC102723330	N	chr11:17716814-17718486	chr11	17716814	17718486	RefSeq Gene LOC102723330	LOC102723330	n/a	Homo sapiens uncharacterized LOC102723330 (LOC102723330), long non-coding RNA.
MYOD1	Y	chr11:17,741,110-17,743,678	chr11	17741110	17743678	Human Gene MYOD1 (uc001mni.3)	MYOD1	n/a	Homo sapiens myogenic differentiation 1 (MYOD1), mRNA.	Diseases associated with MYOD1 include spindle cell rhabdomyosarcoma and embryonal rhabdomyosarcoma. Among its related pathways are Regulation of retinoblastoma protein and Developmental Biology	MalaCards based summary: Embryonal Rhabdomyosarcoma, also known as rhabdomyosarcoma, embryonal, is related to prostate embryonal rhabdomyosarcoma and orbit embryonal rhabdomyosarcoma. An important gene associated with Embryonal Rhabdomyosarcoma is PAX3 (Paired Box 3), and among its related pathways are EGFR Transactivation by Gastrin and Transcriptional misregulation in cancer. Affiliated tissues…
KCNC1	N	chr11:17,757,495-17,799,377	chr11	17757495	17,799,377	Human Gene KCNC1 (uc001mnk.4)	KCNC1	n/a	Homo sapiens potassium voltage-gated channel, Shaw-related subfamily, member 1 (KCNC1), transcript variant B, mRNA	Diseases associated with KCNC1 include epilepsy, progressive myoclonic 7 and spinocerebellar ataxia
SERGEF	N	chr11:17,868,109-18,034,474	chr11	17868109	18034474	Human Gene SERGEF (uc010rcz.1)	SERGEF	0.3081	Homo sapiens secretion regulating guanine nucleotide exchange factor (SERGEF), mRNA.
TPH1	N	chr11:17,868,109-18,034,474	chr11	17868109	18034474	Human Gene TPH1 (uc001mnp.2)	TPH1	0	Homo sapiens tryptophan hydroxylase 1 (TPH1), mRNA.	Diseases associated with TPH1 include autoimmune polyendocrine syndrome type 1 and personality disorder.
SAAL1	N	chr11:18,101,890-18,127,638	chr11	18101890	18127638	Human Gene SAAL1 (uc001mnq.3)	SAAL1	0.5275	Homo sapiens serum amyloid A-like 1 (SAAL1), mRNA
SAA3P	N	chr11:18,134,019-18,137,679	chr11	18134019	18137679	Human Gene SAA3P (uc001mnt.3)	SAA3P	n/a	Homo sapiens serum amyloid A3 pseudogene (SAA3P), non-coding RNA.
MRGPRX3	N	chr11:18,142,502-18,160,027	chr11	18142502	18160027	Human Gene MRGPRX3 (uc001mnu.3)	MRGPRX3	0.1973	Homo sapiens MAS-related GPR, member X3 (MRGPRX3), mRNA. This gene encodes a member of the mas-related/sensory neuron specific subfamily of G protein coupled receptors. The encoded protein may be involved in sensory neuron regulation and in the modulation of pain
MRGPRX4	N	chr11:18,194,384-18,195,827	chr11	18194384	18195827	Human Gene MRGPRX4 (uc001mnv.1)	MRGPRX4	0.3701	Homo sapiens MAS-related GPR, member X4 (MRGPRX4), mRNA.
LOC494141	N	chr11:18,230,685-18,233,055	chr11	18230685	18233055	Human Gene LOC494141 (uc009yhh.4)	LOC494141	n/a	Homo sapiens solute carrier family 25, member 51 pseudogene (LOC494141), transcript variant 1, non-coding RNA.
SAA2-SAA4	N	chr11:18,252,902-18,270,221	chr11	18252902	18270221	Human Gene SAA2-SAA4 (uc021qel.1)	SAA2-SAA4	0	Homo sapiens SAA2-SAA4 readthrough (SAA2-SAA4), mRNA. Among its related pathways are Folate Metabolism and Selenium Pathway.
SAA4	N	chr11:18,252,902-18,258,384	chr11	18252902	18258384	Human Gene SAA4 (uc001mny.3)	SAA4	0	Homo sapiens serum amyloid A4, constitutive (SAA4), mRNA.	Diseases associated with SAA4 include amyloidosis aa and amyloidosis. Among its related pathways are Folate Metabolism and Selenium Pathway.
SAA2	N	chr11:18,259,780-18,270,221	chr11	18259780	18,270,221	Human Gene SAA2 (uc009yhj.3)	SAA2	0	Homo sapiens serum amyloid A2 (SAA2), transcript variant 2, mRNA
SAA2	N	chr11:18,259,780-18,270,221	chr11	18259780	18270221	Human Gene SAA2 (uc009yhj.3)	SAA2	0	Homo sapiens serum amyloid A2 (SAA2), transcript variant 2, mRNA.	Diseases associated with SAA2 include amyloidosis aa and amyloidosis. Among its related pathways are Folate Metabolism and Selenium Pathway.
SAA1	N	chr11:18,287,808-18,291,523	chr11	18287808	18291523	Human Gene SAA1 (uc021qem.1)	SAA1	0	Homo sapiens serum amyloid A1 (SAA1), transcript variant 3, mRNA.	Diseases associated with SAA1 include amyloidosis aa and amyloidosis. This protein is a major acute phase protein that is highly expressed in response to inflammation and tissue injury. This protein also plays an important role in HDL metabolism and cholesterol homeostasis. High levels of this protein are associated with chronic inflammatory diseases including atherosclerosis, rheumatoid arthriti…
HPS5	Y	chr11:18,300,217-18,343,721	chr11	18300217	18343721	Human Gene HPS5 (uc001mod.1)	HPS5	0.4136	Homo sapiens Hermansky-Pudlak syndrome 5 (HPS5), transcript variant 1, mRNA.	Diseases associated with HPS5 include hermansky-pudlak syndrome 5 and nephronophthisis 19. Hermansky-Pudlak Syndrome 5, also known as hps5, is related to isolated delta-storage pool disease and hermansky-pudlak syndrome 3, and has symptoms including bruising susceptibility, albinism and ocular albinism.
GTF2H1	N	chr11:18,343,816-18,388,590	chr11	18343816	18388590	Human Gene GTF2H1 (uc001moi.2)	GTF2H1	n/a	Homo sapiens general transcription factor IIH, polypeptide 1, 62kDa (GTF2H1), transcript variant 2, mRNA	Diseases associated with GTF2H1 include paget disease of bone 3 and frontotemporal dementia and/or amyotrophic lateral sclerosis 3. Among its related pathways are Gene Expression and HIV Life Cycle.
LDHA	N	chr11:18,415,936-18,429,765	chr11	18415936	18429765	Human Gene LDHA (uc010rdc.1)	LDHA	0.3751	Homo sapiens lactate dehydrogenase A (LDHA), transcript variant 2, mRNA.	Diseases associated with LDHA include fanconi-bickel syndrome and glycogen storage disease due to lactate dehydrogenase m-subunit deficiency. Among its related pathways are Metabolism and Propanoate metabolism.
LDHC	N	chr11:18,433,853-18,472,793	chr11	18433853	18472793	Human Gene LDHC (uc001moo.4)	LDHC	n/a	Homo sapiens lactate dehydrogenase C (LDHC), transcript variant 2, mRNA.	Diseases associated with LDHC include phototoxic dermatitis and non-gestational choriocarcinoma.
LDHAL6A	N	chr11:18,477,374-18,501,147	chr11	18477374	18501147	Human Gene LDHAL6A (uc001mop.1)	LDHAL6A	n/a	Homo sapiens lactate dehydrogenase A-like 6A (LDHAL6A), transcript variant 2, mRNA.
TSG101	N	chr11:18,502,093-18,548,363	chr11	18502093	18548363	Human Gene TSG101 (uc001mor.3)	TSG101	n/a	Homo sapiens tumor susceptibility gene 101 (TSG101), mRNA.	Diseases associated with TSG101 include breast cancer and hiv-1.
UEVLD	N	chr11:18,552,950-18,610,293	chr11	18552950	18610293	Human Gene UEVLD (uc001mov.4)	UEVLD	n/a	Homo sapiens UEV and lactate/malate dehyrogenase domains (UEVLD), transcript variant 4, mRNA.	Among its related pathways are protein ubiquitylation
JA429845	N	chr11:18,573,220-18,573,239	chr11	18573220	18573239	Human Gene JA429845 (uc021qeq.1)	JA429845	n/a	Sequence 950 from Patent WO2010139812
SPTY2D1-AS1	N	chr11:18,621,351-18,631,802	chr11	18621351	18631802	Human Gene SPTY2D1-AS1 (uc001mow.1)	SPTY2D1-AS1	n/a	Homo sapiens SPTY2D1 antisense RNA 1 (SPTY2D1-AS1), non-coding RNA.
SPTY2D1	N	chr11:18,627,948-18,656,020	chr11	18627948	18656020	Human Gene SPTY2D1 (uc001moy.3)	SPTY2D1	1.3081	Homo sapiens SPT2, Suppressor of Ty, domain containing 1 (S. cerevisiae) (SPTY2D1), mRNA.
TMEM86A	N	chr11:18,720,351-18,726,332	chr11	18720351	18726332	Human Gene TMEM86A (uc001moz.1)	TMEM86A	0	Homo sapiens transmembrane protein 86A (TMEM86A), mRNA.
IGSF22	N	chr11:18,725,852-18,747,777	chr11	18725852	18747777	Human Gene IGSF22 (uc001mpa.2)	IGSF22	0.1764	Homo sapiens immunoglobulin superfamily, member 22 (IGSF22), mRNA
PTPN5	N	chr11:18,749,475-18,814,268	chr11	18749475	18,814,268	Human Gene PTPN5 (uc001mpb.4)	PTPN5	n/a	Homo sapiens protein tyrosine phosphatase, non-receptor type 5 (striatum-enriched) (PTPN5), transcript variant 4, mRNA. Among its related pathways are EGFR1 Signaling Pathway and PAK Pathway. GO annotations related to this gene include phosphatase activity and phosphotyrosine binding.
MRGPRX1	N	chr11:18,955,360-18,956,549	chr11	18955360	18956549	Human Gene MRGPRX1 (uc001mpg.3)	MRGPRX1	1.0047	Homo sapiens MAS-related GPR, member X1 (MRGPRX1), mRNA. Orphan receptor. Probably involved in the function of nociceptive neurons. May regulate nociceptor function and/or development, including the sensation or modulation of pain. Potently activated by enkephalins including BAM22 (bovine adrenal medulla peptide 22) and BAM (8-22)(PubMed:26582731). BAM22 is the most potent compound and evoked a l…
MRGPRX2	N	chr11:19,076,957-19,077,949	chr11	19076957	19077949	Human Gene MRGPRX2 (uc021qer.1)	MRGPRX2	0	Homo sapiens MAS-related GPR, member X2 (MRGPRX2), mRNA. Mast cell-specific receptor for basic secretagogues, i.e. cationic amphiphilic drugs, as well as endo- or exogenous peptides, consisting of a basic head group and a hydrophobic core (PubMed:25517090). Recognizes and binds small molecules containing a cyclized tetrahydroisoquinoline (THIQ), such as non-steroidal neuromuscular blocking drugs …
ZDHHC13	N	chr11:19,138,692-19,197,967	chr11	19138692	19197967	Human Gene ZDHHC13 (uc001mpi.3)	ZDHHC13	0.5831	Homo sapiens zinc finger, DHHC-type containing 13 (ZDHHC13), transcript variant 1, mRNA.GO annotations related to this gene include signal transducer activity and palmitoyltransferase activity.
CSRP3	N	chr11:19,203,577-19,232,118	chr11	19203577	19232118	Human Gene CSRP3 (uc001mpk.3)	CSRP3	n/a	Homo sapiens cysteine and glycine-rich protein 3 (cardiac LIM protein) (CSRP3), mRNA.	Mutations in this gene are thought to cause heritable forms of hypertrophic cardiomyopathy (HCM) and dilated cardiomyopathy (DCM) in humans
E2F8	N	chr11:19,245,610-19,263,167	chr11	19245610	19263167	Human Gene E2F8 (uc001mpo.2)	E2F8	0	Homo sapiens E2F transcription factor 8 (E2F8), transcript variant 2, mRNA. This gene encodes a member of a family of transcription factors which regulate the expression of genes required for progression through the cell cycle. The encoded protein regulates progression from G1 to S phase by ensuring the nucleus divides at the proper time. Multiple alternatively spliced variants, encoding the same…
NAV2	N	chr11:19,372,271-20,143,147	chr11	19372271	20143147	Human Gene NAV2 (uc001mpp.3)	NAV2	1.3184	Homo sapiens neuron navigator 2 (NAV2), transcript variant 3, mRNA.	Diseases associated with NAV2 include neuroblastoma.
NAV2-AS5	N	chr11:19,524,220-19,528,776	chr11	19524220	19528776	Human Gene NAV2-AS5 (uc031pzi.1)	NAV2-AS5	n/a	Homo sapiens NAV2 antisense RNA 5 (NAV2-AS5), non-coding RNA
NAV2-AS4	N	chr11:19,532,440-19,545,625	chr11	19532440	19545625	Human Gene NAV2-AS4 (uc021qet.1)	NAV2-AS4	n/a	Homo sapiens NAV2 antisense RNA 4 (NAV2-AS4), non-coding RNA.
MIR4486	N	chr11:19,596,857-19,596,919	chr11	19596857	19596919	Human Gene MIR4486 (uc021qeu.1)	MIR4486	n/a	Homo sapiens microRNA 4486 (MIR4486), microRNA.
SNORA1	N	chr11:19,612,703-19,612,838	chr11	19612703	19612838	Human Gene SNORA1 (uc021qev.1)	SNORA1	n/a	Rfam model RF00408 hit found at contig region AC023950.6/158570-158435
LOC100126784	N	chr11:19,732,480-19,736,218	chr11	19732480	19736218	Human Gene LOC100126784 (uc010rdl.2)	LOC100126784	n/a	Homo sapiens uncharacterized LOC100126784 (LOC100126784), non-coding RNA. LOC100126784 (Uncharacterized LOC100126784) is an RNA Gene, and is affiliated with the antisense RNA class.
MIR4694	N	chr11:19,781,550-19,781,629	chr11	19781550	19781629	Human Gene MIR4694 (uc021qex.1)	MIR4694	n/a	Homo sapiens microRNA 4694 (MIR4694), microRNA.
DBX1	N	chr11:20,177,760-20,181,870	chr11	20177760	20181870	Human Gene DBX1 (uc021qey.1)	DBX1	n/a	Homo sapiens developing brain homeobox 1 (DBX1), mRNA. DBX1 (Developing Brain Homeobox 1) is a Protein Coding gene. GO annotations related to this gene include sequence-specific DNA binding. An important paralog of this gene is BARX2. Could have a role in patterning the central nervous system during embryogenesis. Has a key role in regulating the distinct phenotypic features that distinguish two …
TRNA	N	chr11:20,221,786-20,221,851	chr11	20221786	20221851	Human Gene TRNA (uc021qfa.1)	TRNA	n/a	Rfam model RF00005 hit found at contig region AC068860.9/77170-77105
HTATIP2	N	chr11:20,385,231-20,405,329	chr11	20385231	20405329	Human Gene HTATIP2 (uc009yia.1	HTATIP2	n/a	Homo sapiens HIV-1 Tat interactive protein 2, 30kDa (HTATIP2), transcript variant 2, mRNA.	HTATIP2 (HIV-1 Tat Interactive Protein 2) is a Protein Coding gene. Diseases associated with HTATIP2 include hiv-1 and hepatocellular carcinoma. GO annotations related to this gene include oxidoreductase activity and NAD binding.. Oxidoreductase required for tumor suppression. NAPDH-bound form inhibits nuclear import by competing with nuclear import substrates for binding to a subset of nuclear t…
PRMT3	Y	chr11:20,409,076-20,530,879	chr11	20409076	20530879	Human Gene PRMT3 (uc001mqb.3)	PRMT3	0.6251	Homo sapiens protein arginine methyltransferase 3 (PRMT3), transcript variant 1, mRNA. This gene belongs to the protein arginine methyltransferase (PRMT) family. The encoded enzyme catalyzes the methylation of guanidino nitrogens of arginyl residues of proteins. The enzyme acts on 40S ribosomal protein S2 (rpS2), which is its major in-vivo substrate, and is involved in the proper maturation of th…	PRMT3 (Protein Arginine Methyltransferase 3) is a Protein Coding gene. Diseases associated with PRMT3 include myopathy of extraocular muscle. GO annotations related to this gene include methyltransferase activity and histone-arginine N-methyltransferase activity. An important paralog of this gene is PRMT6.
SLC6A5	N	chr11:20,620,946-20,676,610	chr11	20620946	20676610	Human Gene SLC6A5 (uc001mqd.3)	SLC6A5	0.9984	Homo sapiens solute carrier family 6 (neurotransmitter transporter, glycine), member 5 (SLC6A5), mRNA. This gene encodes a sodium- and chloride-dependent glycine neurotransmitter transporter. This integral membrane glycoprotein is responsible for the clearance of extracellular glycine during glycine-mediated neurotransmission. This protein is found in glycinergic axons and maintains a high presyn…	SLC6A5 (Solute Carrier Family 6 Member 5) is a Protein Coding gene. Diseases associated with SLC6A5 include hyperekplexia 3 and hyperekplexia. Among its related pathways areSignaling by GPCR and Signaling by Rho GTPases. GO annotations related to this gene include neurotransmitter:sodium symporter activity and glycine:sodium symporter activity. An important paralog of this gene is SLC6A4.
NELL1	N	chr11:20,691,117-21,597,229	chr11	20691117	21597229	Human Gene NELL1 (uc001mqe.3)	NELL1	1.8377	Homo sapiens NEL-like 1 (chicken) (NELL1), transcript variant 1, mRNA. This gene encodes a cytoplasmic protein that contains epidermal growth factor (EGF)-like repeats. The encoded heterotrimeric protein may be involved in cell growth regulation and differentiation. A similar protein in rodents is involved in craniosynostosis. Alternative splicing results in multiple transcript variants.	NELL1 (Neural EGFL Like 1) is a Protein Coding gene. Diseases associated with NELL1 include craniosynostosis and gnathodiaphyseal dysplasia. Among its related pathways areSignaling by GPCR and Interleukin-3, 5 and GM-CSF signaling. GO annotations related to this gene include calcium ion binding. An important paralog of this gene is NELL2.
ANO5	Y	chr11:22,214,722-22,304,913	chr11	22214722	22304913	Human Gene ANO5 (uc001mqi.2)	ANO5	0	Homo sapiens anoctamin 5 (ANO5), transcript variant 1, mRNA. This gene encodes a member of the anoctamin family of transmembrane proteins. The encoded protein is likely a calcium activated chloride channel. Mutations in this gene have been associated with gnathodiaphyseal dysplasia. Alternatively spliced transcript variants have been described.	ANO5 (Anoctamin 5) is a Protein Coding gene. Diseases associated with ANO5 include gnathodiaphyseal dysplasia and muscular dystrophy, limb-girdle, type 2l. Among its related pathways are Transport of glucose and other sugars, bile salts and organic acids, metal ions and amine compounds and Ion channel transport. GO annotations related to this gene include intracellular calcium activated chloride …	Macular dystrophy presenting in one of two siblings with limb-girdle muscular dystrophy type 2L due to mutation of ANO5. Vaz-Pereira S, Dansingani K, Holder GE, Webster AR. Eye (Lond). 2014 Jan;28(1):102-4. doi: 10.1038/eye.2013.247. Epub 2013 Nov 15.
SLC17A6	Y	chr11:22,359,667-22,401,046	chr11	22359667	22401046	Human Gene SLC17A6 (uc001mqk.3)	SLC17A6	0	Homo sapiens solute carrier family 17 (sodium-dependent inorganic phosphate cotransporter), member 6 (SLC17A6), mRNA.	SLC17A6 (Solute Carrier Family 17 Member 6) is a Protein Coding gene. Diseases associated with SLC17A6 include gnathodiaphyseal dysplasia and blue color blindness. Among its related pathways are Transport of glucose and other sugars, bile salts and organic acids, metal ions and amine compounds and Circadian entrainment. GO annotations related to this gene include symporter activity and L-glutamat…
FANCF	N	chr11:22,644,079-22,647,387	chr11	22644079	22647387	Human Gene FANCF (uc001mql.1)	FANCF	0.7744	Homo sapiens Fanconi anemia, complementation group F (FANCF), mRNA. he Fanconi anemia complementation group (FANC) currently includes FANCA, FANCB, FANCC, FANCD1 (also called BRCA2), FANCD2, FANCE, FANCF, FANCG, FANCI, FANCJ (also called BRIP1), FANCL, FANCM and FANCN (also called PALB2). The previously defined group FANCH is the same as FANCA. Fanconi anemia is a genetically heterogeneous recess…	FANCF (Fanconi Anemia Complementation Group F) is a Protein Coding gene. Diseases associated with FANCF include fanconi anemia, complementation group f and fanconi anemia, complementation group a. Among its related pathways are DNA Double-Strand Break Repair and Chks in Checkpoint Regulation. GO annotations related to this gene include ubiquitin-protein transferase activity. DNA repair protein th…
GAS2	N	chr11:22,689,654-22,834,547	chr11	22689654	22,834,547	Human Gene GAS2 (uc001mqm.3)	GAS2	0.0723	The protein encoded by this gene is a caspase-3 substrate that plays a role in regulating microfilament and cell shape changes during apoptosis. It can also modulate cell susceptibility to p53-dependent apoptosis by inhibiting calpain activity. Multiple alternatively spliced variants, encoding the same protein, have been identified. Homo sapiens growth arrest-specific 2 (GAS2), transcript variant…	GAS2 (Growth Arrest Specific 2) is a Protein Coding gene. Diseases associated with GAS2 include gnathodiaphyseal dysplasia. Among its related pathways are Apoptotic Pathways in Synovial Fibroblasts and ERK Signaling. An important paralog of this gene is GAS2L1. May play a role in apoptosis by acting as a cell death substrate for caspases. Is cleaved during apoptosis and the cleaved form induces d…
SVIP	N	chr11:22,843,598-22,851,382	chr11	22843598	22851382	Human Gene SVIP (uc001mqp.4)	SVIP	n/a	Homo sapiens small VCP/p97-interacting protein (SVIP), mRNA. Endoplasmic reticulum-associated degradation (ERAD) is the pathway by which misfolded proteins in the endoplasmic reticulum are targeted to the proteasome for degradation. Multiple specialized proteins interact with one another during ERAD to complete this process. The protein encoded by this gene is an inhibitor of ERAD, functioning to…
CCDC179	N	chr11:22,868,468-22,881,972	chr11	22868468	22881972	Human Gene CCDC179 (uc021qfb.1)	CCDC179	0.0243	Homo sapiens coiled-coil domain containing 179 (CCDC179), mRNA.
endogenous retrovirus ERV9	N	chr11:23,959,355-23,960,351	chr11	23959355	23960351	Human Gene endogenous retrovirus ERV9 (uc010rdq.1)	endogenous retrovirus ERV9	n/a	Human endogenous retrovirus pHE.1 mRNA sequence.
LUZP2	Y	chr11:24,518,516-25,104,186	chr11	24518516	25104186	Human Gene LUZP2 (uc001mqs.3)	LUZP2	0.1995	Homo sapiens leucine zipper protein 2 (LUZP2), transcript variant 1, mRNA This gene encodes a leucine zipper protein. This protein is deleted in some patients with Wilms tumor-Aniridia-Genitourinary anomalies-mental Retardation (WAGR) syndrome. Alternate splicing results in multiple transcript variants.	Diseases sorted by gene-association score: aniridia (5), wilms tumor (2)
ANO3	Y	chr11:26,353,678-26,684,836	chr11	26353678	26684836	Human Gene ANO3 (uc001mqt.4)	ANO3	0.0312	Homo sapiens anoctamin 3 (ANO3), mRNA. The protein encoded by this gene belongs to the TMEM16 family of predicted membrane proteins, that are also known as anoctamins. While little is known about the function of this gene, mutations in this gene have been associated with some cases of autosomal dominant craniocervical dystonia. Cells from individuals with a mutation in this gene exhibited abnorma…	Human Phenotype Ontology for ANO3 Gene :Blepharospasm HP:0007907 A focal dystonia that affects the muscles of the eyelids and brow, associated with involuntary recurrent spasm of both eyelids.	HP:0007907	A focal dystonia that affects the muscles of the eyelids and brow, associated with involuntary recurrent spasm of both eyelids.
BC045791	N	chr11:26,524,765-26,526,329	chr11	26524765	26526329	Human Gene BC045791 (uc001mqu.1)	BC045791	n/a	Homo sapiens cDNA clone IMAGE:4797520.
MUC15	N	chr11:26,580,579-26,593,815	chr11	26580579	26593815	Human Gene MUC15 (uc001mqw.3)	MUC15	0.6957	Homo sapiens mucin 15, cell surface associated (MUC15), transcript variant 1, mRNA. MUC15 (Mucin 15, Cell Surface Associated) is a Protein Coding gene. Among its related pathways are O-linked glycosylation and Transport to the Golgi and subsequent modification. May play a role in the cell adhesion to the extracellular matrix.
SLC5A12	Y	chr11:26,688,566-26,743,574	chr11	26688566	26743574	Human Gene SLC5A12 (uc001mra.2)	SLC5A12	0	Homo sapiens solute carrier family 5 (sodium/glucose cotransporter), member 12 (SLC5A12), mRNA. Normal blood lactate is maintained at about 1.5 mM, and little filtered lactate is excreted in urine. Reabsorption of lactate is mediated by the low-affinity Na(+)-coupled lactate transporter SLC5A12 in the initial part of the proximal tubule and by the high-affinity Na(+)-coupled lactate transporter S…	from UniProtKB : ID: SC5AC_HUMAN: FUNCTION: Acts as an electroneutral and low-affinity sodium (Na(+))-dependent sodium-coupled solute transporter. Catalyzes the transport across the plasma membrane of many monocarboxylates such as lactate, pyruvate, nicotinate, propionate, butyrate and beta-D- hydroxybutyrate. May be responsible for the first step of reabsorption of monocarboxylates from the lume…	Expression of the sodium-coupled monocarboxylate transporters SMCT1 (SLC5A8) and SMCT2 (SLC5A12) in retina. Martin PM, Dun Y, Mysona B, Ananth S, Roon P, Smith SB, Ganapathy V. Invest Ophthalmol Vis Sci. 2007 Jul;48(7):3356-63.
FIBIN	N	chr11:27,015,628-27,018,632	chr11	27015628	27018632	Human Gene FIBIN (uc001mrd.3)	FIBIN	0	Homo sapiens fin bud initiation factor homolog (zebrafish) (FIBIN), mRNA.
BBOX1	Y	chr11:27,062,509-27,149,354	chr11	27062509	27149354	Human Gene BBOX1 (uc001mre.1)	BBOX1	1.1925	Homo sapiens butyrobetaine (gamma), 2-oxoglutarate dioxygenase (gamma-butyrobetaine hydroxylase) 1 (BBOX1), mRNA. This gene encodes gamma butyrobetaine hydroxylase which catalyzes the formation of L-carnitine from gamma-butyrobetaine, the last step in the L-carnitine biosynthetic pathway. Carnitine is essential for the transport of activated fatty acids across the mitochondrial membrane during mi…	BBOX1 (Gamma-Butyrobetaine Hydroxylase 1) is a Protein Coding gene. Diseases associated with BBOX1 include opitz-gbbb syndrome. Among its related pathways are Metabolism andViral mRNA Translation. GO annotations related to this gene include oxidoreductase activity and oxidoreductase activity, acting on paired donors, with incorporation or reduction of molecular oxygen, 2-oxoglutarate as one donor…	NIH Rare Diseases:45 Opitz g/bbb syndrome is an inherited condition that affects several structures along the midline of the body. the most common features are wide-spaced eyes and defects of the larynx, trachea, and/or esophagus causing breathing problems and difficulty swallowing. affected males usually have a urethra opening on the underside of the penis (hypospadias). other features can inclu…	MalaCards based summary: Opitz-Gbbb Syndrome, also known as opitz g/bbb syndrome, is related to opitz gbbb syndrome, type i and opitz gbbb syndrome, type ii, and has symptoms including epicanthus, hypertelorism and anteverted nares. An important gene associated with Opitz-Gbbb Syndrome is MID1 (Midline 1). Affiliated tissues include eye, trachea and heart.
CCDC34	Y	chr11:27,360,061-27,384,795	chr11	27360061	27384795	Human Gene CCDC34 (uc001mrh.1)	CCDC34	1.2213	Homo sapiens coiled-coil domain containing 34 (CCDC34), transcript variant 1, mRNA.	DISEASE: Note=A chromosomal aberration involving CCDC34 is found in a patient with hamartoma of the retinal pigment epithelium and retina. Translocation t(11;18) (p13;p11.2).
LGR4	Y	chr11:27,387,508-27,494,334	chr11	27387508	27494334	Human Gene LGR4 (uc001mrj.4	LGR4	1.4557	: Homo sapiens leucine-rich repeat containing G protein-coupled receptor 4 (LGR4), mRNA. G protein-coupled receptors (GPCRs) play key roles in a variety of physiologic functions. Members of the leucine-rich GPCR (LGR) family, such as GPR48, have multiple N-terminal leucine-rich repeats (LRRs) and a 7-transmembrane domain (Weng et al., 2008 [PubMed 18424556])	LGR4 (Leucine-Rich Repeat Containing G Protein-Coupled Receptor 4) is a Protein Coding gene. Diseases associated with LGR4 include bone mineral density, low and aniridia. Among its related pathways are Signaling by GPCR and Wnt Signaling Pathways: beta-Catenin-independent Wnt/PCP Signaling Pathways. GO annotations related to this gene include G-protein coupled receptor activity and transmembrane …	MicroRNA let-7b induces lens epithelial cell apoptosis by targeting leucine-rich repeat containing G protein-coupled receptor 4 (Lgr4) in age-related cataract. Dong Y, Zheng Y, Xiao J, Zhu C, Zhao M.Exp Eye Res. 2016 Jun;147:98-104. doi: 10.1016/j.exer.2016.04.018. Epub 2016 May 11.	Receptor for R-spondins that potentiates the canonical Wnt signaling pathway and is involved in the formation of various organs. Upon binding to R-spondins (RSPO1, RSPO2, RSPO3 or RSPO4), associates with phosphorylated LRP6 and frizzled receptors that are activated by extracellular Wnt receptors, triggering the canonical Wnt signaling pathway to increase expression of target genes. In contrast to…
LIN7C	Y	chr11:27,515,965-27,528,326	chr11	27515965	27528326	Human Gene LIN7C (uc001mrl.3)	LIN7C	1.2966	Homo sapiens lin-7 homolog C (C. elegans) (LIN7C), mRNA.	Plays a role in establishing and maintaining the asymmetric distribution of channels and receptors at the plasma membrane of polarized cells. Forms membrane-associated multiprotein complexes that may regulate delivery and recycling of proteins to the correct membrane domains. The tripartite complex composed of LIN7 (LIN7A, LIN7B or LIN7C), CASK and APBA1 may have the potential to couple synaptic …	Fluorescently tagged Lin7c is a dynamic marker for polarity maturation in the zebrafish retinal epithelium. Luz M, Knust E.
5S_rRNA	N	chr11:27,543,152-27,543,273	chr11	27543152	27543273	Human Gene 5S_rRNA (uc021qfe.1)	5S_rRNA	n/a	Rfam model RF00001 hit found at contig region AC100771.2/128592-128471
LINC00678	N	chr11:27,639,173-27,656,174	chr11	27639173	27656174	Human Gene LINC00678 (uc009yjc.2)	LINC00678	n/a	Homo sapiens long intergenic non-protein coding RNA 678 (LINC00678), non-coding RNA.
BDNF	Y	chr11:27,676,442-27,722,600	chr11	27676442	27722600	Human Gene BDNF (uc021qff.1)	BDNF	0.7737	Homo sapiens brain-derived neurotrophic factor (BDNF), transcript variant 1, mRNA. This gene encodes a member of the nerve growth factor family of proteins. Alternative splicing results in multiple transcript variants, at least one of which encodes a preproprotein that is proteolytically processed to generate the mature protein. Binding of this protein to its cognate receptor promotes neuronal su…	BDNF (Brain-Derived Neurotrophic Factor) is a Protein Coding gene. Diseases associated with BDNF include anorexia nervosa and bulimia nervosa, age of onset of weight loss in. Among its related pathways are Integrated Pancreatic Cancer Pathway and cAMP signaling pathway. GO annotations related to this gene include receptor binding and neurotrophin TRKB receptor binding. An important paralog of thi…	brain-derived neurotrophic factor (neurotrophin 2) ligand for NTRK2 (TRKB),expressed in retina and the anterior segment of the developing eye .BDNF During development, promotes the survival and differentiation of selected neuronal populations of the peripheral and central nervous systems. Participates in axonal growth, pathfinding and in the modulation of dendritic growth and morphology. Major re…	During development, promotes the survival and differentiation of selected neuronal populations of the peripheral and central nervous systems. Participates in axonal growth, pathfinding and in the modulation of dendritic growth and morphology. Major regulator of synaptic transmission and plasticity at adult synapses in many regions of the CNS. The versatility of BDNF is emphasized by its contribut…
KIF18A	N	chr11:28,042,163-28,129,746	chr11	28042163	28129746	Human Gene KIF18A (uc001msc.2)	KIF18A	0.2484	Homo sapiens kinesin family member 18A (KIF18A), mRNA. KIF18A is a member of the kinesin superfamily of microtubule-associated molecular motors (see MIM 148760) that use hydrolysis of ATP to produce force and movement along microtubules	Diseases associated with KIF18A include asbestosis and shprintzen-goldberg syndrome. Among its related pathways arePlatelet activation, signaling and aggregation and Signaling by GPCR. GO annotations related to this gene include actin binding and microtubule motor activity. An important paralog of this gene is KIF5C. Microtubule-depolymerizing kinesin which plays a role in chromosome congression …
MIR610	N	chr11:28,078,362-28,078,457	chr11	28078362	28078457	Human Gene MIR610 (uc021qfg.1)	MIR610	n/a	Homo sapiens microRNA 610 (MIR610), microRNA.microRNAs (miRNAs) are short (20-24 nt) non-coding RNAs that are involved in post-transcriptional regulation of gene expression in multicellular organisms by affecting both the stability and translation of mRNAs. miRNAs are transcribed by RNA polymerase II as part of capped and polyadenylated primary transcripts (pri-miRNAs) that can be either protein-…
JB074938	N	chr11:28,078,415-28,078,435	chr11	28078415	28,078,435	Human Gene JB074938 (uc021qfh.1)	JB074938	n/a	A nucleics Acid regulating cell growth.
METTL15	N	chr11:28,129,798-28,355,054	chr11	28129798	28355054	Human Gene METTL15 (uc001msg.2)	METTL15	0.9678	Homo sapiens methyltransferase like 15 (METTL15), transcript variant 2, mRNA. METTL15 (Methyltransferase Like 15) is a Protein Coding gene. GO annotations related to this gene include methyltransferase activity and rRNA (cytosine-N4-)-methyltransferase activity. Probable S-adenosyl-L-methionine-dependent methyltransferase.
KCNA4	N	chr11:30,031,288-30,038,577	chr11	30031288	30,038,577	Human Gene KCNA4 (uc001msk.3)	KCNA4	0.1223	Homo sapiens potassium voltage-gated channel, shaker-related subfamily, member 4 (KCNA4), mRNA.	Voltage-gated potassium channels (KV) belong to the 6-TM family of potassium channel that also comprises the Ca2+-activated Slo (actually 7-TM) and the Ca2+-activated SK subfamilies. The alpha-subunits contain a single pore-forming region and combine to form tetramers.
ARL14EP	N	chr11:30,344,649-30,359,165	chr11	30344649	30359165	Human Gene ARL14EP (uc001mso.1)	ARL14EP	0.0127	Homo sapiens ADP-ribosylation factor-like 14 effector protein (ARL14EP), mRNA. The protein encoded by this gene is an effector protein. It interacts with ADP-ribosylation factor-like 14 [ARL14, also known as ADP-ribosylation factor 7 (ARF7)], beta-actin (ACTB) and actin-based motor protein myosin 1E (MYO1E). ARL14 is a small GTPase; it controls the export of major histocompatibility class II mole…	ARL14EP (ADP Ribosylation Factor Like GTPase 14 Effector Protein) is a Protein Coding gene. An important paralog of this gene is ARL14EPL. Through its interaction with ARL14 and MYO1E, may connect MHC class II-containing cytoplasmic vesicles to the actin network and hence controls the movement of these vesicles along the actin cytoskeleton in dendritic cells.
MPPED2	N	chr11:30,406,040-30,607,930	chr11	30406040	30607930	Human Gene MPPED2 (uc001msq.3)	MPPED2	1.1305	Homo sapiens metallophosphoesterase domain containing 2 (MPPED2), transcript variant 2, mRNA.This gene likely encodes a metallophosphoesterase. The encoded protein may play a role a brain development. Alternatively spliced transcript variants have been described.	MPPED2 (Metallophosphoesterase Domain Containing 2) is a Protein Coding gene. GO annotations related to this gene include hydrolase activity. An important paralog of this gene isMPPED1
Mir_633	N	chr11:30,413,504-30,413,591	chr11	30413504	30,413,591	Human Gene Mir_633 (uc021qfj.1)	Mir_633	n/a	fam model RF01028 hit found at contig region AL353699.6/72200-72113
DCDC5	N	chr11:30,885,150-31,014,233	chr11	30885150	31014233	Human Gene DCDC5 (uc021qfk.1)	DCDC5	0.6794	This gene encodes a member of the doublecortin family. The protein encoded by this gene contains two doublecortin domains. The doublecortin domain has been demonstrated to bind tubulin and enhance microtubule polymerization. Alternatively spliced transcript variants encoding distinct isoforms have been found, but the full-length nature of some variants is not determined.
DCDC1	N	chr11:31,284,171-31,391,357	chr11	31284171	31391357	Human Gene DCDC1 (uc001msv.3)	DCDC1	1.1282	This gene encodes a member of the doublecortin family. The protein encoded by this gene is a hydrophilic, intracellular protein. It contains a single doublecortin domain and is unable to bind microtubules and to regulate microtubule polymerization. This gene is mainly expressed in adult testis. It does not have a mouse homolog.	his gene encodes a member of the doublecortin family. The protein encoded by this gene is a hydrophilic, intracellular protein. It contains a single doublecortin domain and is unable to bind microtubules and to regulate microtubule polymerization. This gene is mainly expressed in adult testis. It does not have a mouse homolog
DNAJC24	N	chr11:31,391,377-31,454,382	chr11	31391377	31454382	Human Gene DNAJC24 (uc001msx.3)	DNAJC24	1.5957	Diphthamide is a unique posttranslationally modified histidine found only in translation elongation factor-2 (EEF2; MIM 130610). This modification is conserved from archaebacteria to humans and serves as the target for ADP-ribosylation and inactivation of EEF2 by diphtheria toxin (DT) and Pseudomonas exotoxin A. DPH4 is 1 of several enzymes involved in synthesis of diphthamide in EEF2 (Liu et al.…	DNAJC24 (DnaJ Heat Shock Protein Family (Hsp40) Member C24) is a Protein Coding gene. Diseases associated with DNAJC24 include diphtheria. Among its related pathways areTransport to the Golgi and subsequent modification and Gamma carboxylation, hypusine formation and arylsulfatase activation. GO annotations related to this gene include ferrous iron binding and ATPase activator activity.
IMMP1L	N	chr11:31,453,949-31,531,169	chr11	31453949	31531169	Human Gene IMMP1L (uc001msz.1)	IMMP1L	0.462	he mitochondrial inner membrane peptidase (IMP) complex generates mature, active proteins in the mitochondrial intermembrane space by proteolytically removing the mitochondrial targeting presequence of nuclear-encoded proteins. IMP1 and IMP2 (IMMP2L; MIM 605977) are the catalytic subunits of the IMP complex	IMMP1L (Inner Mitochondrial Membrane Peptidase Subunit 1) is a Protein Coding gene. Among its related pathways are Protein export. GO annotations related to this gene include serine-type peptidase activity.
ELP4	Y	chr11:31,531,297-31,805,329	chr11	31531297	31805329	Human Gene ELP4 (uc001mtb.3)	ELP4	0.9534	This gene encodes a component of the six subunit elongator complex, a histone acetyltransferase complex that associates directly with RNA polymerase II during transcriptional elongation. The human gene can partially complement sensitivity phenotypes of yeast ELP4 deletion mutants. This gene has also been associated with Rolandic epilepsy. Alternative splicing results in multiple transcript varian…	This gene encodes a component of the six subunit elongator complex, a histone acetyltransferase complex that associates directly with RNA polymerase II during transcriptional elongation. The human gene can partially complement sensitivity phenotypes of yeast ELP4 deletion mutants. This gene has also been associated with Rolandic epilepsy. Alternative splicing results in multiple transcript varian…	A familial pericentric inversion of chromosome 11 associated with a microdeletion of 163 kb and microduplication of 288 kb at 11p13 and 11q22.3 without aniridia or eye anomalies.
PAX6	Y	chr11:31,806,340-31,825,594	chr11	31806340	31825594	Homo sapiens paired box 6 (PAX6), transcript variant 7, mRNA	PAX6	0.3114	Gene encodes a homeobox and paired domain-containing protein that binds DNA and functions as a regulator of transcription. Activity of this protein is key in the development of neural tissues, particularly the eye. This gene is regulated by multiple enhancers located up to hundreds of kilobases distant from this locus. Mutations in this gene or in the enhancer regions can cause ocular disorders s…	PAX6 (Paired Box 6) is a Protein Coding gene. Diseases associated with PAX6 include peters anomaly and aniridia. Among its related pathways are Transport to the Golgi and subsequent modification and Neural Stem Cell Differentiation Pathways and Lineage-specific Markers. GO annotations related to this gene include transcription factor activity, sequence-specific DNA binding and chromatin binding. …	NIH Rare Diseases:45 Peters anomaly is a disorder of the eye which involves thinning and clouding of the cornea and attachment of the iris to the cornea, which causes blurred vision. it may also be associated with clouding of the lens of the eye (cataracts) or other lens abnormalities. the cause of peters anomaly is unknown; it may be caused by genetic factors (including alterations of several ge…	NIH Rare Diseases:45 Aniridia is an eye disorder characterized by a complete or partial absence of the colored part of the eye (the iris). these iris abnormalities may cause the pupils to be abnormal or misshapen. aniridia can cause reduction in the sharpness of vision (visual acuity) and increased sensitivity to light (photophobia). aniridia may occur either as an isolated eye abnormality or as …
	UCSC hg19 Genome Browser
	The GRCh37 build reference sequence
	Total genes surveyed: 98
	Genes related to eye: 19
	Column2 comment: Y- Yes, the gene is eye-related; N- Not eye-related
	Highlighted in red are the eye diseases that the genes are associated with.
	Highlighted in blue are the links to the studies linking the gene to an eye disease
