# Supplementary material for: Exome genotyping and linkage analysis identifies two novel linked regions and replicates two others for myopia in Ashkenazi Jewish families
Source: BMC Med Genet. 2019 Jan 31;20:27. doi: 10.1186/s12881-019-0752-8 (PMC6357511; doi:10.1186/s12881-019-0752-8)
Supplement: Supplementary file 4 — Table S4. Annotation of Suggestive and Significantly Linked Variants Sorted by Chromosome and then by HLOD - Two Point Linkage Results. A list of all variants that were either significantly or suggestively linked, along with annotations provided by annovar. (XLSX 43 kb) [file 12881_2019_752_MOESM4_ESM.xlsx]

## Sheet: Sheet1
Table S4: Annotation of Suggestive and Significantly Linked Variants Sorted by Chromosome and then by HLOD - Two Point Linkage Results
Chr	Start	End	Ref	Alt	LOD_ALL	HLOD	Alpha	Func.refGene	Gene.refGene	ExonicFunc.refGene	AAChange.refGene	1000G_ALL	1000G_AFR	1000G_AMR	1000G_EAS	1000G_EUR	1000G_SAS	dbSNP	SIFT_score	SIFT_pred	Polyphen2_HVAR_score	Polyphen2_HVAR_pred	CADD_raw	CADD_phred
1	20287919	20287919	C	A	-3.6248	2.01459	0.4	intergenic	PLA2G2E;PLA2G2A			0.3	0.36	0.3	0.28	0.26	0.3	rs4655010	.	.	.	.	.	.
1	20789633	20789633	A	G	1.8637	2.75844	0.6	intergenic	LINC01141;CAMK2N1			0.9	0.97	0.83	1	0.7	0.94	rs2453020	.	.	.	.	.	.
1	21587849	21587849	G	A	0.774	2.85347	0.55	intronic	ECE1			0.32	0.16	0.43	0.42	0.31	0.36	rs2282714	.	.	.	.	.	.
1	21635416	21635416	C	T	0.9105	2.24449	0.65	intronic	ECE1			0.082	0.043	0.12	0.004	0.21	0.053	rs3026841	.	.	.	.	.	.
1	22356888	22356888	G	A	2.439	3.07631	0.65	ncRNA_exonic	LINC00339			0.83	0.84	0.75	0.89	0.74	0.88	rs1063117	.	.	.	.	.	.
1	22357217	22357217	G	T	2.4419	3.07826	0.65	ncRNA_exonic	LINC00339			0.82	0.84	0.75	0.89	0.74	0.88	rs760923	.	.	.	.	.	.
1	22361845	22361845	G	A	-3.1372	1.95888	0.35	intergenic	LINC00339;CDC42			0.57	0.82	0.41	0.36	0.52	0.6	rs2473277	.	.	.	.	.	.
1	22368342	22368342	C	T	1.8645	3.48831	0.55	intergenic	LINC00339;CDC42			0.51	0.53	0.43	0.34	0.59	0.62	rs2501279	.	.	.	.	.	.
1	22370157	22370157	G	A	4.4729	4.4729	1	intergenic	LINC00339;CDC42			0.12	0.06	0.21	0.13	0.19	0.059	rs12748456	.	.	.	.	.	.
1	22375065	22375065	C	T	3.5606	3.90032	0.75	intergenic	LINC00339;CDC42			0.78	0.68	0.74	0.86	0.75	0.88	rs2501275	.	.	.	.	.	.
1	22387622	22387622	G	A	3.27	3.27	1	intronic	CDC42			0.0062	0.0008	0.0072	.	0.023	0.002	rs16826296	.	.	.	.	.	.
1	22403017	22403017	T	G	3.271	3.271	1	intronic	CDC42			0.022	0.057	0.017	.	0.023	0.002	rs16826450	.	.	.	.	.	.
1	22414070	22414070	C	T	3.6757	3.90749	0.8	intronic	CDC42			0.16	0.21	0.23	0.13	0.19	0.06	rs11800014	.	.	.	.	.	.
1	22423543	22423543	A	G	2.1677	2.60466	0.7	intergenic	CDC42;WNT4			0.18	0.24	0.24	0.13	0.19	0.072	rs4076750	.	.	.	.	.	.
1	22454001	22454001	T	C	3.1866	3.5057	0.75	intronic	WNT4			0.16	0.2	0.23	0.13	0.19	0.072	rs2235526	.	.	.	.	.	.
1	22455588	22455588	T	C	1.3024	2.03432	0.6	intronic	WNT4			0.17	0.21	0.23	0.13	0.19	0.072	rs11582542	.	.	.	.	.	.
1	22487036	22487036	T	C	-0.7534	2.89933	0.45	intergenic	WNT4;MIR4418			0.61	0.74	0.51	0.56	0.58	0.61	rs2744721	.	.	.	.	.	.
1	22491984	22491984	A	G	-1.7856	2.31645	0.4	intergenic	WNT4;MIR4418			0.29	0.46	0.23	0.059	0.37	0.27	rs2807357	.	.	.	.	.	.
1	22498103	22498103	C	T	-2.0853	2.15783	0.4	intergenic	WNT4;MIR4418			0.31	0.29	0.27	0.21	0.45	0.34	rs4655030	.	.	.	.	.	.
1	22506253	22506253	T	C	-1.4047	2.13604	0.4	intergenic	WNT4;MIR4418			0.37	0.44	0.32	0.2	0.5	0.37	rs2982285	.	.	.	.	.	.
1	22507423	22507423	C	T	-1.2468	2.20071	0.4	intergenic	WNT4;MIR4418			0.34	0.31	0.3	0.2	0.5	0.37	rs2807346	.	.	.	.	.	.
1	22636808	22636808	T	C	1.2717	2.16977	0.6	intergenic	MIR4418;ZBTB40			0.48	0.078	0.6	0.82	0.53	0.52	rs4589080	.	.	.	.	.	.
1	22653884	22653884	C	T	-2.4068	2.12121	0.4	intergenic	MIR4418;ZBTB40			0.32	0.22	0.28	0.35	0.32	0.47	rs12137132	.	.	.	.	.	.
1	22658485	22658485	G	A	1.8382	4.32758	0.6	intergenic	MIR4418;ZBTB40			0.33	0.22	0.3	0.35	0.37	0.44	rs12128356	.	.	.	.	.	.
1	22674370	22674370	C	T	2.0014	3.66912	0.6	intergenic	MIR4418;ZBTB40			0.31	0.18	0.27	0.37	0.34	0.42	rs10917219	.	.	.	.	.	.
1	22733144	22733144	T	C	-0.5215	2.58021	0.45	intergenic	MIR4418;ZBTB40			0.4	0.12	0.59	0.56	0.48	0.37	rs10917225	.	.	.	.	.	.
1	22735906	22735906	A	C	-0.4743	2.03316	0.45	intergenic	MIR4418;ZBTB40			0.39	0.11	0.58	0.56	0.48	0.37	rs4655059	.	.	.	.	.	.
1	24119627	24119627	C	T	2.1811	2.1811	1	intronic	LYPLA2			0.0092	0.0008	0.0072	.	0.029	0.011	rs2232982	.	.	.	.	.	.
1	24640314	24640314	G	A	0.2	2.07482	0.45	intergenic	LOC284632;GRHL3			0.27	0.71	0.18	.	0.22	0.098	rs621535	.	.	.	.	.	.
1	25406674	25406674	C	A	-2.4182	2.22831	0.45	intergenic	MIR4425;SYF2			0.42	0.53	0.34	0.39	0.43	0.33	rs6702929	.	.	.	.	.	.
1	25409607	25409607	A	G	-0.657	1.99972	0.45	intergenic	MIR4425;SYF2			0.56	0.83	0.4	0.44	0.48	0.5	rs311477	.	.	.	.	.	.
1	27677409	27677409	G	A	1.4626	2.13864	0.65	exonic	SYTL1	nonsynonymous SNV	SYTL1:NM_001193308:exon11:c.G1130A:p.G377D,SYTL1:NM_032872:exon11:c.G1094A:p.G365D	0.016	0.0015	0.037	.	0.044	0.0072	rs113120872	1	T	0.001	B	-0.735	0.06
1	28203653	28203653	C	G	-2.7327	1.90818	0.3	intronic	THEMIS2			0.26	0.21	0.21	0.35	0.29	0.26	rs11247703	.	.	.	.	.	.
1	28273016	28273016	T	G	-0.9729	2.6107	0.4	intronic	SMPDL3B			0.67	0.52	0.67	0.71	0.69	0.81	rs4908379	.	.	.	.	.	.
1	28274984	28274984	A	G	-1.983	1.99325	0.35	intronic	SMPDL3B			0.67	0.57	0.57	0.78	0.64	0.79	rs10902682	.	.	.	.	.	.
1	28424910	28424910	G	C	-0.6856	2.13494	0.45	intergenic	EYA3;PTAFR			0.65	0.71	0.57	0.84	0.51	0.58	rs6678050	.	.	.	.	.	.
1	209797253	209797253	T	C	1.97	1.97	1	exonic	LAMB3	nonsynonymous SNV	LAMB3:NM_001017402:exon14:c.A2069G:p.N690S,LAMB3:NM_000228:exon15:c.A2069G:p.N690S,LAMB3:NM_001127641:exon15:c.A2069G:p.N690S	0.089	0.0045	0.078	0.26	0.021	0.1	rs2229466	0.243	T	0.002	B	-1.462	0.003
1	209807815	209807815	T	C	1.97	1.97	1	exonic	LAMB3	nonsynonymous SNV	LAMB3:NM_001017402:exon5:c.A541G:p.N181D,LAMB3:NM_000228:exon6:c.A541G:p.N181D,LAMB3:NM_001127641:exon6:c.A541G:p.N181D	0.085	0.0023	0.073	0.25	0.022	0.1	rs2235542	0.461	T	0.025	B	0.325	5.937
2	113783743	113783743	T	C	1.8851	2.06193	0.85	exonic	IL36B	nonsynonymous SNV	IL36B:NM_014438:exon5:c.A328G:p.I110V	0.008	0.0008	0.0072	.	0.017	0.017	rs138440701	0	D	0.006	B	0.05	3.083
3	78685024	78685024	C	T	2.3322	2.35346	0.9	exonic	ROBO1	nonsynonymous SNV	ROBO1:NM_001145845:exon21:c.G2972A:p.S991N,ROBO1:NM_133631:exon21:c.G3137A:p.S1046N,ROBO1:NM_002941:exon23:c.G3272A:p.S1091N	0.029	0.045	0.025	0.002	0.051	0.016	rs35456279	0.015	D	0.037	B	2.702	20.8
4	92539881	92539881	C	T	-0.8405	2.5465	0.35	intergenic	CCSER1;LNCPRESS2			0.46	0.4	0.46	0.66	0.48	0.34	rs11940909	.	.	.	.	.	.
4	92544404	92544404	C	T	-1.517	2.13555	0.3	intergenic	CCSER1;LNCPRESS2			0.46	0.39	0.46	0.66	0.48	0.34	rs11947273	.	.	.	.	.	.
4	92551065	92551065	G	A	-1.1395	2.30783	0.35	intergenic	CCSER1;LNCPRESS2			0.47	0.44	0.47	0.66	0.48	0.34	rs6841299	.	.	.	.	.	.
4	92595386	92595386	C	T	-1.9542	2.00462	0.3	intergenic	CCSER1;LNCPRESS2			0.49	0.5	0.48	0.65	0.47	0.34	rs7664260	.	.	.	.	.	.
4	92597835	92597835	G	A	-1.9529	2.00486	0.3	intergenic	CCSER1;LNCPRESS2			0.49	0.5	0.48	0.65	0.47	0.35	rs4577543	.	.	.	.	.	.
4	93783088	93783088	A	C	-2.1697	2.12789	0.35	intronic	GRID2			0.14	0.23	0.15	.	0.17	0.12	rs17562666	.	.	.	.	.	.
4	94254425	94254425	A	G	0.221	1.97093	0.55	intronic	GRID2			0.29	0.67	0.15	0.048	0.13	0.26	rs11945966	.	.	.	.	.	.
4	94255150	94255150	A	C	0.222	1.97163	0.55	intronic	GRID2			0.28	0.65	0.15	0.048	0.13	0.26	rs7672467	.	.	.	.	.	.
4	95328925	95328925	A	C	-1.0374	1.93645	0.3	intergenic	HPGDS;PDLIM5			0.55	0.8	0.62	0.42	0.5	0.37	rs7685534	.	.	.	.	.	.
4	95339333	95339333	A	G	-1.6184	2.04149	0.25	intergenic	HPGDS;PDLIM5			0.57	0.79	0.69	0.42	0.55	0.38	rs13435066	.	.	.	.	.	.
4	95413478	95413478	C	T	-2.483	1.94918	0.25	intronic	PDLIM5			0.53	0.88	0.39	0.41	0.52	0.26	rs1493109	.	.	.	.	.	.
4	96123466	96123466	T	C	1.2406	2.05624	0.55	intronic	UNC5C			0.67	0.87	0.59	0.47	0.74	0.61	rs3775053	.	.	.	.	.	.
4	96168719	96168719	A	G	-2.2216	2.55599	0.35	intronic	UNC5C			0.46	0.45	0.4	0.56	0.33	0.54	rs2865414	.	.	.	.	.	.
4	96347978	96347978	G	T	1.2433	2.29848	0.45	intronic	UNC5C			0.19	0.16	0.18	0.32	0.14	0.16	rs10004779	.	.	.	.	.	.
4	96724483	96724483	A	G	1.312	2.73539	0.5	intergenic	UNC5C;PDHA2			0.36	0.17	0.32	0.6	0.29	0.48	rs4463073	.	.	.	.	.	.
4	96762629	96762629	A	G	-3.0678	2.07891	0.35	downstream	PDHA2			0.51	0.2	0.61	0.81	0.56	0.5	rs1030835	.	.	.	.	.	.
4	96781055	96781055	C	T	0.2123	2.51658	0.45	intergenic	PDHA2;LINC02267			0.59	0.35	0.68	0.86	0.63	0.55	rs4699472	.	.	.	.	.	.
4	96794027	96794027	G	A	-3.0376	2.08666	0.35	intergenic	PDHA2;LINC02267			0.48	0.18	0.61	0.77	0.56	0.43	rs2014345	.	.	.	.	.	.
4	96810247	96810247	A	G	-0.0317	2.81585	0.4	intergenic	PDHA2;LINC02267			0.73	0.72	0.79	0.93	0.65	0.58	rs7681153	.	.	.	.	.	.
4	97608046	97608046	G	A	-0.8185	2.04822	0.35	ncRNA_intronic	LINC02267			0.72	0.83	0.68	0.67	0.7	0.67	rs4235426	.	.	.	.	.	.
4	99676081	99676081	T	C	-2.1856	2.13309	0.3	intergenic	TSPAN5;EIF4E			0.56	0.46	0.48	0.77	0.43	0.66	rs971169	.	.	.	.	.	.
4	99688004	99688004	A	G	-2.1896	2.13339	0.3	intergenic	TSPAN5;EIF4E			0.6	0.6	0.49	0.77	0.43	0.66	rs1406036	.	.	.	.	.	.
4	100983947	100983947	G	A	-3.0579	2.0532	0.3	intergenic	LOC256880;DDIT4L			0.67	0.75	0.71	0.7	0.63	0.53	rs4699390	.	.	.	.	.	.
4	101016395	101016395	C	T	-0.3515	2.56387	0.4	intergenic	LOC256880;DDIT4L			0.57	0.51	0.67	0.67	0.57	0.48	rs4699773	.	.	.	.	.	.
4	101034456	101034456	G	A	-0.8135	2.39123	0.4	intergenic	LOC256880;DDIT4L			0.55	0.46	0.66	0.66	0.57	0.47	rs11729426	.	.	.	.	.	.
4	101057346	101057346	A	G	-1.5826	2.27471	0.35	intergenic	LOC256880;DDIT4L			0.57	0.51	0.64	0.68	0.58	0.48	rs11097688	.	.	.	.	.	.
4	101057890	101057890	C	A	-1.6348	2.2623	0.35	intergenic	LOC256880;DDIT4L			0.62	0.7	0.67	0.68	0.58	0.48	rs4699776	.	.	.	.	.	.
4	102611656	102611656	G	A	0.0512	1.9867	0.3	intergenic	FLJ20021;BANK1			0.2	0.38	0.12	0.086	0.23	0.094	rs13124455	.	.	.	.	.	.
4	102635952	102635952	A	G	-0.3157	1.90326	0.3	intergenic	FLJ20021;BANK1			0.13	0.13	0.11	0.086	0.22	0.1	rs768290	.	.	.	.	.	.
4	109660715	109660715	T	C	0.7889	1.94598	0.4	intergenic	OSTC;ETNPPL			0.3	0.19	0.36	0.24	0.38	0.4	rs12649328	.	.	.	.	.	.
4	114276880	114276880	T	C	1.2313	2.19444	0.55	exonic	ANK2	nonsynonymous SNV	ANK2:NM_001148:exon38:c.T7106C:p.V2369A	0.092	0.2	0.082	0.001	0.13	0.019	rs28377576	0.57	T	0	B	-2.25	0.001
4	169083694	169083694	A	C	-2.4295	2.00045	0.4	exonic	ANXA10	nonsynonymous SNV	ANXA10:NM_007193:exon4:c.A211C:p.M71L	0.53	0.74	0.47	0.24	0.59	0.53	rs6836994	1	T	0	B	-0.677	0.082
5	140797630	140797630	G	T	1.5277	1.97733	0.7	exonic	PCDHGB7	synonymous SNV	PCDHGB7:NM_018927:exon1:c.G204T:p.V68V,PCDHGB7:NM_032101:exon1:c.G204T:p.V68V	0.54	0.84	0.62	0.32	0.42	0.42	rs2015825	.	.	.	.	.	.
5	145393364	145393364	C	T	1.3804	2.09669	0.6	exonic	SH3RF2	nonsynonymous SNV	SH3RF2:NM_152550:exon5:c.C799T:p.R267C	0.61	0.4	0.57	0.72	0.63	0.78	rs758037	0.076	T	0	B	2.423	18.97
5	152979554	152979554	C	A	-1.0228	1.96651	0.5	intronic	GRIA1			0.38	0.33	0.35	0.19	0.58	0.46	rs12658202	.	.	.	.	.	.
5	156376703	156376703	A	G	2.061	2.061	1	exonic	TIMD4	nonsynonymous SNV	TIMD4:NM_001146726:exon4:c.T719C:p.V240A,TIMD4:NM_138379:exon4:c.T719C:p.V240A	0.98	1	0.97	1	0.93	0.98	rs6873053	0.822	T	0	B	-1.509	0.003
5	160097496	160097496	A	G	1.3232	2.20096	0.55	exonic	ATP10B	nonsynonymous SNV	ATP10B:NM_025153:exon7:c.T649C:p.C217R	0.86	0.93	0.71	0.89	0.81	0.9	rs958912	0.476	T	0	B	0.273	5.431
5	160985411	160985411	T	C	1.7644	2.81987	0.6	intergenic	GABRB2;GABRA6			0.49	0.34	0.4	0.56	0.58	0.57	rs1373602	.	.	.	.	.	.
5	167855044	167855044	A	G	2.019	2.019	1	exonic	WWC1	nonsynonymous SNV	WWC1:NM_001161661:exon12:c.A1817G:p.N606S,WWC1:NM_001161662:exon12:c.A1817G:p.N606S,WWC1:NM_015238:exon12:c.A1817G:p.N606S	0.018	0.0015	0.023	0.001	0.044	0.026	rs61730019	1	T	0.002	B	-1.848	0.002
6	152711428	152711428	C	T	2.9917	2.9917	1	exonic	SYNE1	nonsynonymous SNV	SYNE1:NM_033071:exon53:c.G8185A:p.V2729I,SYNE1:NM_182961:exon53:c.G8164A:p.V2722I	0.0032	.	0.0086	.	0.008	0.002	rs151091241	0.533	T	0.001	B	-0.289	0.703
7	30540399	30540399	G	T	1.5855	2.39026	0.65	intronic	GGCT			0.64	0.56	0.64	0.69	0.7	0.62	rs38410	.	.	.	.	.	.
7	30543764	30543764	A	C	1.5857	2.39038	0.65	intronic	GGCT			0.63	0.53	0.63	0.69	0.7	0.62	rs4260	.	.	.	.	.	.
7	30544360	30544360	G	A	1.3982	2.25982	0.65	UTR5	GGCT			0.61	0.48	0.62	0.69	0.7	0.62	rs38414	.	.	.	.	.	.
7	30545263	30545263	C	A	1.3983	2.2599	0.65	upstream	GGCT			0.63	0.52	0.63	0.69	0.7	0.62	rs38416	.	.	.	.	.	.
7	32611392	32611392	G	T	0.7094	2.39305	0.55	intronic	AVL9			0.52	0.3	0.67	0.67	0.58	0.5	rs2011974	.	.	.	.	.	.
7	34194102	34194102	A	G	0.7016	2.56758	0.6	UTR3	BMPER			0.27	0.017	0.29	0.31	0.34	0.47	rs2058681	.	.	.	.	.	.
7	36913619	36913619	C	T	0.0521	2.30848	0.5	intronic	ELMO1			0.55	0.39	0.56	0.65	0.61	0.58	rs3778708	.	.	.	.	.	.
7	37076854	37076854	G	A	2.1323	2.3173	1	intronic	ELMO1			0.079	0.18	0.048	0.004	0.075	0.048	rs10488031	.	.	.	.	.	.
7	81442543	81442543	G	T	-0.1418	2.50615	0.5	intergenic	HGF;CACNA2D1			0.66	0.46	0.8	0.78	0.72	0.67	rs28648983	.	.	.	.	.	.
7	88560878	88560878	G	C	2.7609	2.9459	1	intronic	ZNF804B			0.034	0.028	0.053	0.054	0.033	0.0072	rs1406503	.	.	.	.	.	.
8	12662409	12662409	G	A	-2.2726	2.52345	0.4	ncRNA_intronic	LINC00681;LOC340357			0.45	0.27	0.6	0.55	0.54	0.38	rs4313158	.	.	.	.	.	.
8	12662523	12662523	G	A	-2.2728	2.52318	0.4	ncRNA_intronic	LINC00681;LOC340357			0.45	0.27	0.6	0.55	0.54	0.39	rs7463232	.	.	.	.	.	.
8	12663987	12663987	C	T	-1.9337	2.56739	0.4	ncRNA_intronic	LINC00681;LOC340357			0.52	0.45	0.61	0.61	0.57	0.41	rs10081610	.	.	.	.	.	.
8	12664062	12664062	G	A	-2.5516	2.30497	0.35	ncRNA_intronic	LINC00681;LOC340357			0.48	0.38	0.61	0.55	0.54	0.38	rs10101534	.	.	.	.	.	.
8	12664317	12664317	A	T	-2.5518	2.30474	0.35	ncRNA_intronic	LINC00681;LOC340357			0.48	0.38	0.61	0.55	0.54	0.38	rs7828368	.	.	.	.	.	.
8	134233024	134233024	C	T	3.7482	3.7482	1	exonic	WISP1	nonsynonymous SNV	WISP1:NM_003882:exon3:c.G550T:p.V184L	.	.	.	.	.	.	.	0.067	T	0.34	B	1.326	12.41
9	99521136	99521136	T	C	2.1615	2.1615	1	exonic	ZNF510	nonsynonymous SNV	ZNF510:NM_001314060:exon5:c.A1790G:p.N597S,ZNF510:NM_001314059:exon6:c.A1976G:p.N659S,ZNF510:NM_014930:exon6:c.A1976G:p.N659S	.	.	.	.	.	.	rs200860847	0.069	T	0	B	-1.977	0.001
10	68040325	68040325	C	T	0.4856	2.52407	0.5	exonic	CTNNA3	nonsynonymous SNV	CTNNA3:NM_001127384:exon13:c.G1787A:p.S596N,CTNNA3:NM_013266:exon13:c.G1787A:p.S596N	0.48	0.73	0.41	0.42	0.37	0.39	rs4548513	1	T	0.001	B	0.202	4.704
10	80100861	80100861	T	C	-0.4622	2.07034	0.4	intergenic	LINC00595;ZMIZ1-AS1			0.77	0.79	0.83	0.71	0.76	0.76	rs2395528	.	.	.	.	.	.
11	5758386	5758386	C	T	2.1155	2.46384	0.75	exonic	OR56B1	nonsynonymous SNV	OR56B1:NM_001005180:exon1:c.C640T:p.L214F	0.018	0.0008	0.022	.	0.063	0.011	rs62621167	0.443	T	0.013	B	-1.249	0.005
11	17393644	17393644	A	G	1.2716	2.77715	0.55	exonic	NCR3LG1	nonsynonymous SNV	NCR3LG1:NM_001202439:exon5:c.A950G:p.H317R	0.23	0.31	0.23	0.12	0.22	0.26	rs12791318	0.889	T	0.004	B	-3.356	0.001
11	28499665	28499665	T	G	2.2414	2.2414	1	upstream	MIR8068			0.97	0.9	0.99	0.99	0.99	1	rs2585821	.	.	.	.	.	.
11	29598857	29598857	C	T	2.2079	2.2079	1	intergenic	MIR8068;LINC01616			0.19	0.67	0.043	0.003	0.005	0.036	rs326753	.	.	.	.	.	.
11	30616248	30616248	C	T	0.5103	2.10959	0.5	intergenic	MPPED2;DCDC1			0.12	0.014	0.18	0.18	0.12	0.17	rs7101519	.	.	.	.	.	.
11	30640248	30640248	T	C	1.3882	2.42111	0.6	intergenic	MPPED2;DCDC1			0.12	0.017	0.17	0.18	0.15	0.11	rs4922559	.	.	.	.	.	.
11	31808497	31808497	C	T	2.0669	2.0669	1	UTR3	PAX6			0.007	.	0.01	.	0.012	0.016	rs3026399	.	.	.	.	.	.
11	45245778	45245778	G	T	1.9313	1.9313	1	exonic	PRDM11	nonsynonymous SNV	PRDM11:NM_001256695:exon7:c.G753T:p.R251S,PRDM11:NM_001256696:exon7:c.G753T:p.R251S	0.045	0.0015	0.14	.	0.084	0.043	rs35090414	0.203	T	0.022	B	2.303	18.18
13	113536257	113536257	T	C	2.481	2.481	1	exonic	ATP11A	nonsynonymous SNV	ATP11A:NM_032189:exon29:c.T3455C:p.L1152P	0.0006	0.0008	0.0029	.	.	.	rs150131074	0.115	T	0.188	B	0.243	5.124
14	99182626	99182626	T	C	2.1018	2.44404	0.75	exonic	C14orf177	nonsynonymous SNV	C14orf177:NM_001346978:exon2:c.T98C:p.V33A,C14orf177:NM_182560:exon3:c.T98C:p.V33A,C14orf177:NM_001346979:exon4:c.T98C:p.V33A	0.021	0.0023	0.04	0.001	0.064	0.0092	rs4905757	0	D	0.373	B	-0.761	0.052
15	41068771	41068771	T	G	2.4376	2.4376	1	exonic	DNAJC17	nonsynonymous SNV	DNAJC17:NM_018163:exon5:c.A350C:p.E117A	0.0084	.	0.017	.	0.026	0.0041	rs79709714	0.312	T	0.005	B	1.809	15.04
17	5404270	5404270	C	T	1.548	2.57087	0.6	exonic	LOC728392	nonsynonymous SNV	LOC728392:NM_001162371:exon1:c.G7A:p.D3N	0.097	0.19	0.062	0.023	0.13	0.036	rs55910638	.	.	.	.	.	.
17	30011493	30011493	A	C	1.4181	2.43184	0.7	intergenic	MIR365B;COPRS			0.52	0.51	0.46	0.7	0.38	0.52	rs9896104	.	.	.	.	.	.
19	55237616	55237616	C	A	1.5701	1.90831	0.75	exonic	KIR3DL3	nonsynonymous SNV	KIR3DL3:NM_153443:exon3:c.C168A:p.N56K	.	.	.	.	.	.	rs2075731	.	.	.	.	.	.
22	29913272	29913272	C	T	-1.0817	2.33678	0.4	exonic	THOC5	nonsynonymous SNV	THOC5:NM_001002879:exon16:c.G1573A:p.V525I,THOC5:NM_003678:exon16:c.G1573A:p.V525I,THOC5:NM_001002877:exon17:c.G1573A:p.V525I,THOC5:NM_001002878:exon17:c.G1573A:p.V525I	0.45	0.33	0.38	0.72	0.51	0.29	rs737976	1	T	0	B	-1.433	0.003
22	41574383	41574383	A	C	2.6277	2.6277	1	exonic	EP300	nonsynonymous SNV	EP300:NM_001429:exon31:c.A6668C:p.Q2223P	0.011	0.0015	0.017	.	0.039	0.0041	rs1046088	0.169	T	0	B	0.582	8.028
	Legend
	Chr = Chromosome position
	Start = start position of marker
	End = end position of marker
	Ref = reference allele
	Alt = alternate allele
	LOD_ALL = cumulative LOD score of region across all families
	HLOD = HLOD score of region across all families
	Alpha = Alpha of HLOD score
	Func.knowngene = location of variant (exonic, intronic, intergenic, etc)
	Gene.knowngene = gene location of variant
	ExonicFunc.knowngene = exonic function of variant (if exonic)
	AAChange.knowngene = amino acid change in protein
	1000G_ALL = 1000Genomes Frequency for all populations
	1000G_AFR = 1000Genomes Frequency for Africans
	1000G_AMR = 1000Genomes Frequency for ad mixed Americans
	1000G_EAS = 1000Genomes Frequency for East Asians
	1000G_EUR = 1000Genomes Frequency for Europeans
	1000G_SAS 1000Genomes Frequency for South Asians
	dbSNP = rsID for SNP
	SIFT_score = SIFT score
	SIFT_pred = protein prediction based on SIFT (T = tolerated, D = damaging)
	Polyphen2_HVAR_score = PolyPhen2 score
	Polyphen2_HVAR_pred = protein prediction by PolyPhen2 (B = benign)
	CADD_raw = CADD raw score
	CADD_phred = CADD phred score
