# Supplementary material for: Exome genotyping and linkage analysis identifies two novel linked regions and replicates two others for myopia in Ashkenazi Jewish families
Source: BMC Med Genet. 2019 Jan 31;20:27. doi: 10.1186/s12881-019-0752-8 (PMC6357511; doi:10.1186/s12881-019-0752-8)
Supplement: Supplementary file 5 — Table S5. Annotation of Suggestive and Significantly Linked Variants in the 1p36 region sorted by base pair start location - Two Point Linkage Results. A list of all variants on 1p36 that were either significantly or suggestively linked, along with annotations provided by annovar. (XLSX 15 kb) [file 12881_2019_752_MOESM5_ESM.xlsx]

## Sheet: Sheet1
Table S5: Annotation of Suggestive and Significantly Linked Variants in the 1p36 region sorted by base pair start location - Two Point Linkage Results
Chr	Start	End	Ref	Alt	LOD_ALL	HLOD	Alpha	Func.knowngene	Gene.knowngene	ExonicFunc.knowngene	AAChange.knowngene	1000G_ALL	1000G_AFR	1000G_AMR	1000G_EAS	1000G_EUR	1000G_SAS	dbSNP	SIFT_score	SIFT_pred	Polyphen2_HVAR_score	Polyphen2_HVAR_pred	CADD_raw	CADD_phred
1	20287919	20287919	C	A	-3.6248	2.01459	0.4	intergenic	PLA2G2E;PLA2G2A			0.3	0.36	0.3	0.28	0.26	0.3	rs4655010	.	.	.	.	.	.
1	20789633	20789633	A	G	1.8637	2.75844	0.6	intergenic	LINC01141;CAMK2N1			0.9	0.97	0.83	1	0.7	0.94	rs2453020	.	.	.	.	.	.
1	21587849	21587849	G	A	0.774	2.85347	0.55	intronic	ECE1			0.32	0.16	0.43	0.42	0.31	0.36	rs2282714	.	.	.	.	.	.
1	21635416	21635416	C	T	0.9105	2.24449	0.65	intronic	ECE1			0.082	0.043	0.12	0.004	0.21	0.053	rs3026841	.	.	.	.	.	.
1	22356888	22356888	G	A	2.439	3.07631	0.65	ncRNA_exonic	LINC00339			0.83	0.84	0.75	0.89	0.74	0.88	rs1063117	.	.	.	.	.	.
1	22357217	22357217	G	T	2.4419	3.07826	0.65	ncRNA_exonic	LINC00339			0.82	0.84	0.75	0.89	0.74	0.88	rs760923	.	.	.	.	.	.
1	22361845	22361845	G	A	-3.1372	1.95888	0.35	intergenic	LINC00339;CDC42			0.57	0.82	0.41	0.36	0.52	0.6	rs2473277	.	.	.	.	.	.
1	22368342	22368342	C	T	1.8645	3.48831	0.55	intergenic	LINC00339;CDC42			0.51	0.53	0.43	0.34	0.59	0.62	rs2501279	.	.	.	.	.	.
1	22370157	22370157	G	A	4.4729	4.4729	1	intergenic	LINC00339;CDC42			0.12	0.06	0.21	0.13	0.19	0.059	rs12748456	.	.	.	.	.	.
1	22375065	22375065	C	T	3.5606	3.90032	0.75	intergenic	LINC00339;CDC42			0.78	0.68	0.74	0.86	0.75	0.88	rs2501275	.	.	.	.	.	.
1	22387622	22387622	G	A	3.27	3.27	1	intronic	CDC42			0.0062	0.0008	0.0072	.	0.023	0.002	rs16826296	.	.	.	.	.	.
1	22403017	22403017	T	G	3.271	3.271	1	intronic	CDC42			0.022	0.057	0.017	.	0.023	0.002	rs16826450	.	.	.	.	.	.
1	22414070	22414070	C	T	3.6757	3.90749	0.8	intronic	CDC42			0.16	0.21	0.23	0.13	0.19	0.06	rs11800014	.	.	.	.	.	.
1	22423543	22423543	A	G	2.1677	2.60466	0.7	intergenic	CDC42;WNT4			0.18	0.24	0.24	0.13	0.19	0.072	rs4076750	.	.	.	.	.	.
1	22454001	22454001	T	C	3.1866	3.5057	0.75	intronic	WNT4			0.16	0.2	0.23	0.13	0.19	0.072	rs2235526	.	.	.	.	.	.
1	22455588	22455588	T	C	1.3024	2.03432	0.6	intronic	WNT4			0.17	0.21	0.23	0.13	0.19	0.072	rs11582542	.	.	.	.	.	.
1	22487036	22487036	T	C	-0.7534	2.89933	0.45	intergenic	WNT4;MIR4418			0.61	0.74	0.51	0.56	0.58	0.61	rs2744721	.	.	.	.	.	.
1	22491984	22491984	A	G	-1.7856	2.31645	0.4	intergenic	WNT4;MIR4418			0.29	0.46	0.23	0.059	0.37	0.27	rs2807357	.	.	.	.	.	.
1	22498103	22498103	C	T	-2.0853	2.15783	0.4	intergenic	WNT4;MIR4418			0.31	0.29	0.27	0.21	0.45	0.34	rs4655030	.	.	.	.	.	.
1	22506253	22506253	T	C	-1.4047	2.13604	0.4	intergenic	WNT4;MIR4418			0.37	0.44	0.32	0.2	0.5	0.37	rs2982285	.	.	.	.	.	.
1	22507423	22507423	C	T	-1.2468	2.20071	0.4	intergenic	WNT4;MIR4418			0.34	0.31	0.3	0.2	0.5	0.37	rs2807346	.	.	.	.	.	.
1	22636808	22636808	T	C	1.2717	2.16977	0.6	intergenic	MIR4418;ZBTB40			0.48	0.078	0.6	0.82	0.53	0.52	rs4589080	.	.	.	.	.	.
1	22653884	22653884	C	T	-2.4068	2.12121	0.4	intergenic	MIR4418;ZBTB40			0.32	0.22	0.28	0.35	0.32	0.47	rs12137132	.	.	.	.	.	.
1	22658485	22658485	G	A	1.8382	4.32758	0.6	intergenic	MIR4418;ZBTB40			0.33	0.22	0.3	0.35	0.37	0.44	rs12128356	.	.	.	.	.	.
1	22674370	22674370	C	T	2.0014	3.66912	0.6	intergenic	MIR4418;ZBTB40			0.31	0.18	0.27	0.37	0.34	0.42	rs10917219	.	.	.	.	.	.
1	22733144	22733144	T	C	-0.5215	2.58021	0.45	intergenic	MIR4418;ZBTB40			0.4	0.12	0.59	0.56	0.48	0.37	rs10917225	.	.	.	.	.	.
1	22735906	22735906	A	C	-0.4743	2.03316	0.45	intergenic	MIR4418;ZBTB40			0.39	0.11	0.58	0.56	0.48	0.37	rs4655059	.	.	.	.	.	.
1	24119627	24119627	C	T	2.1811	2.1811	1	intronic	LYPLA2			0.0092	0.0008	0.0072	.	0.029	0.011	rs2232982	.	.	.	.	.	.
1	24640314	24640314	G	A	0.2	2.07482	0.45	intergenic	LOC284632;GRHL3			0.27	0.71	0.18	.	0.22	0.098	rs621535	.	.	.	.	.	.
1	25406674	25406674	C	A	-2.4182	2.22831	0.45	intergenic	MIR4425;SYF2			0.42	0.53	0.34	0.39	0.43	0.33	rs6702929	.	.	.	.	.	.
1	25409607	25409607	A	G	-0.657	1.99972	0.45	intergenic	MIR4425;SYF2			0.56	0.83	0.4	0.44	0.48	0.5	rs311477	.	.	.	.	.	.
1	27677409	27677409	G	A	1.4626	2.13864	0.65	exonic	SYTL1	nonsynonymous SNV	SYTL1:NM_001193308:exon11:c.G1130A:p.G377D,SYTL1:NM_032872:exon11:c.G1094A:p.G365D	0.016	0.0015	0.037	.	0.044	0.0072	rs113120872	1	T	0.001	B	-0.735	0.06
1	28203653	28203653	C	G	-2.7327	1.90818	0.3	intronic	THEMIS2			0.26	0.21	0.21	0.35	0.29	0.26	rs11247703	.	.	.	.	.	.
1	28273016	28273016	T	G	-0.9729	2.6107	0.4	intronic	SMPDL3B			0.67	0.52	0.67	0.71	0.69	0.81	rs4908379	.	.	.	.	.	.
1	28274984	28274984	A	G	-1.983	1.99325	0.35	intronic	SMPDL3B			0.67	0.57	0.57	0.78	0.64	0.79	rs10902682	.	.	.	.	.	.
1	28424910	28424910	G	C	-0.6856	2.13494	0.45	intergenic	EYA3;PTAFR			0.65	0.71	0.57	0.84	0.51	0.58	rs6678050	.	.	.	.	.	.
1	209797253	209797253	T	C	1.97	1.97	1	exonic	LAMB3	nonsynonymous SNV	LAMB3:NM_001017402:exon14:c.A2069G:p.N690S,LAMB3:NM_000228:exon15:c.A2069G:p.N690S,LAMB3:NM_001127641:exon15:c.A2069G:p.N690S	0.089	0.0045	0.078	0.26	0.021	0.1	rs2229466	0.243	T	0.002	B	-1.462	0.003
1	209807815	209807815	T	C	1.97	1.97	1	exonic	LAMB3	nonsynonymous SNV	LAMB3:NM_001017402:exon5:c.A541G:p.N181D,LAMB3:NM_000228:exon6:c.A541G:p.N181D,LAMB3:NM_001127641:exon6:c.A541G:p.N181D	0.085	0.0023	0.073	0.25	0.022	0.1	rs2235542	0.461	T	0.025	B	0.325	5.937
	Legend
	Chr = Chromosome position
	Start = start position of marker
	End = end position of marker
	Ref = reference allele
	Alt = alternate allele
	LOD_ALL = cumulative LOD score of region across all families
	HLOD = HLOD score of region across all families
	Alpha = Alpha of HLOD score
	Func.knowngene = location of variant (exonic, intronic, intergenic, etc)
	Gene.knowngene = gene location of variant
	ExonicFunc.knowngene = exonic function of variant (if exonic)
	AAChange.knowngene = amino acid change in protein
	1000G_ALL = 1000Genomes Frequency for all populations
	1000G_AFR = 1000Genomes Frequency for Africans
	1000G_AMR = 1000Genomes Frequency for ad mixed Americans
	1000G_EAS = 1000Genomes Frequency for East Asians
	1000G_EUR = 1000Genomes Frequency for Europeans
	1000G_SAS 1000Genomes Frequency for South Asians
	dbSNP = rsID for SNP
	SIFT_score = SIFT score
	SIFT_pred = protein prediction based on SIFT (T = tolerated)
	Polyphen2_HVAR_score = PolyPhen2 score
	Polyphen2_HVAR_pred = protein prediction by PolyPhen2 (B = benign)
	CADD_raw = CADD raw score
	CADD_phred = CADD phred score
