# Supplementary material for: Exome genotyping and linkage analysis identifies two novel linked regions and replicates two others for myopia in Ashkenazi Jewish families
Source: BMC Med Genet. 2019 Jan 31;20:27. doi: 10.1186/s12881-019-0752-8 (PMC6357511; doi:10.1186/s12881-019-0752-8)
Supplement: Supplementary file 7 — Table S7. Annotation of Suggestively Linked Variants on chromosome 11 sorted by base pair start location - Two Point Linkage Results. A list of all variants on chromosome 11 that were either significantly or suggestively linked, along with annotations provided by annovar. (XLSX 11 kb) [file 12881_2019_752_MOESM7_ESM.xlsx]

## Sheet: Sheet2
Table S7: Annotation of Suggestively Linked Variants on chromosome 11 sorted by base pair start location - Two Point Linkage Results
Chr	Start	End	Ref	Alt	LOD_ALL	HLOD	Alpha	Func.knowngene	Gene.knowngene	ExonicFunc.knowngene	AAChange.knowngene	1000G_ALL	1000G_AFR	1000G_AMR	1000G_EAS	1000G_EUR	1000G_SAS	dbSNP	SIFT_score	SIFT_pred	Polyphen2_HVAR_score	Polyphen2_HVAR_pred	CADD_raw	CADD_phred
11	5758386	5758386	C	T	2.1155	2.46384	0.75	exonic	OR56B1	nonsynonymous SNV	OR56B1:NM_001005180:exon1:c.C640T:p.L214F	0.018	0.0008	0.022	.	0.063	0.011	rs62621167	0.443	T	0.013	B	-1.249	0.005
11	17393644	17393644	A	G	1.2716	2.77715	0.55	exonic	NCR3LG1	nonsynonymous SNV	NCR3LG1:NM_001202439:exon5:c.A950G:p.H317R	0.23	0.31	0.23	0.12	0.22	0.26	rs12791318	0.889	T	0.004	B	-3.356	0.001
11	28499665	28499665	T	G	2.2414	2.2414	1	upstream	MIR8068			0.97	0.9	0.99	0.99	0.99	1	rs2585821	.	.	.	.	.	.
11	29598857	29598857	C	T	2.2079	2.2079	1	intergenic	MIR8068;LINC01616			0.19	0.67	0.043	0.003	0.005	0.036	rs326753	.	.	.	.	.	.
11	30616248	30616248	C	T	0.5103	2.10959	0.5	intergenic	MPPED2;DCDC1			0.12	0.014	0.18	0.18	0.12	0.17	rs7101519	.	.	.	.	.	.
11	30640248	30640248	T	C	1.3882	2.42111	0.6	intergenic	MPPED2;DCDC1			0.12	0.017	0.17	0.18	0.15	0.11	rs4922559	.	.	.	.	.	.
11	31808497	31808497	C	T	2.0669	2.0669	1	UTR3	PAX6			0.007	.	0.01	.	0.012	0.016	rs3026399	.	.	.	.	.	.
11	45245778	45245778	G	T	1.9313	1.9313	1	exonic	PRDM11	nonsynonymous SNV	PRDM11:NM_001256695:exon7:c.G753T:p.R251S,PRDM11:NM_001256696:exon7:c.G753T:p.R251S	0.045	0.0015	0.14	.	0.084	0.043	rs35090414	0.203	T	0.022	B	2.303	18.18
	Legend
	Chr = Chromosome position
	Start = start position of marker
	End = end position of marker
	Ref = reference allele
	Alt = alternate allele
	LOD_ALL = cumulative LOD score of region across all families
	HLOD = HLOD score of region across all families
	Alpha = Alpha of HLOD score
	Func.knowngene = location of variant (exonic, intronic, intergenic, etc)
	Gene.knowngene = gene location of variant
	ExonicFunc.knowngene = exonic function of variant (if exonic)
	AAChange.knowngene = amino acid change in protein
	1000G_ALL = 1000Genomes Frequency for all populations
	1000G_AFR = 1000Genomes Frequency for Africans
	1000G_AMR = 1000Genomes Frequency for ad mixed Americans
	1000G_EAS = 1000Genomes Frequency for East Asians
	1000G_EUR = 1000Genomes Frequency for Europeans
	1000G_SAS 1000Genomes Frequency for South Asians
	dbSNP = rsID for SNP
	SIFT_score = SIFT score
	SIFT_pred = protein prediction based on SIFT (T = tolerated)
	Polyphen2_HVAR_score = PolyPhen2 score
	Polyphen2_HVAR_pred = protein prediction by PolyPhen2 (B = benign)
	CADD_raw = CADD raw score
	CADD_phred = CADD phred score
